# Supplementary material for: Comprehensive multi-omics analysis of tandem duplicator phenotypes in non-small cell lung cancer
Source: Front Med (Lausanne). 2025 Jun 4;12:1556840. doi: 10.3389/fmed.2025.1556840 (PMC12174438; doi:10.3389/fmed.2025.1556840)
Supplement: Supplementary file 1 [file Data_Sheet_1.xlsx]

## Sheet: Sheet1
DATA	WEB SITE
LUAD:Patient masked CNV data	https://xenabrowser.net/datapages/?cohort=GDC%20TCGA%20Lung%20Adenocarci noma%20(LUAD)&removeHub=https%3A%2F%2Fxena.treehouse.gi.ucsc.edu%3A 443.
LUAD:gene expression data (FPKM value)	https://xenabrowser.net/datapages/?cohort=GDC%20TCGA%20Lung%20Adenocarci noma%20(LUAD)&removeHub=https%3A%2F%2Fxena.treehouse.gi.ucsc.edu%3A 443.
LUAD:somatic mutation data	https://xenabrowser.net/datapages/?cohort=GDC%20TCGA%20Lung%20Adenocarci noma%20(LUAD)&removeHub=https%3A%2F%2Fxena.treehouse.gi.ucsc.edu%3A 443.
LUAD:clinical data	https://xenabrowser.net/datapages/?cohort=GDC%20TCGA%20Lung%20Adenocarci noma%20(LUAD)&removeHub=https%3A%2F%2Fxena.treehouse.gi.ucsc.edu%3A 443.
LUSC:Pertinent masked CNV data	https://xenabrowser.net/datapages/?cohort=GDC%20TCGA%20Lung%20Squamous %20Cell%20Carcinoma%20(LUSC)&removeHub=https%3A%2F%2Fxena.treehouse. gi.ucsc.edu%3A443
LUSC:gene expression data (FPKM value)	https://xenabrowser.net/datapages/?cohort=GDC%20TCGA%20Lung%20Squamous %20Cell%20Carcinoma%20(LUSC)&removeHub=https%3A%2F%2Fxena.treehouse. gi.ucsc.edu%3A443
LUSC:somatic mutation data	https://xenabrowser.net/datapages/?cohort=GDC%20TCGA%20Lung%20Squamous %20Cell%20Carcinoma%20(LUSC)&removeHub=https%3A%2F%2Fxena.treehouse. gi.ucsc.edu%3A443
LUSC:clinical data	https://xenabrowser.net/datapages/?cohort=GDC%20TCGA%20Lung%20Squamous %20Cell%20Carcinoma%20(LUSC)&removeHub=https%3A%2F%2Fxena.treehouse. gi.ucsc.edu%3A443
LUSC:cell lines data and drug resistance data	https://xenabrowser.net/datapages/?cohort=Cancer%20Cell%20Line%20Encyclopedi a%20(CCLE)&removeHub=https%3A%2F%2Fxena.treehouse.gi.ucsc.edu%3A443.
